# Supplementary material for: Particle Size and Rheology of Silica Particle Networks at the Air–Water Interface
Source: Nanomaterials (Basel). 2023 Jul 20;13(14):2114. doi: 10.3390/nano13142114 (PMC10386461; doi:10.3390/nano13142114)
Supplement: Supplementary file 1 [file nanomaterials-13-02114-s001.zip]

Archive with 1 entries (1 files):
- nanomaterials-2501263-supplementary.pdf
